# Supplementary material for: Human skin CD141+ dendritic cells regulate cutaneous immunity via the neuropeptide urocortin 2
Source: iScience. 2023 Sep 26;26(10):108029. doi: 10.1016/j.isci.2023.108029 (PMC10583083; doi:10.1016/j.isci.2023.108029)
Supplement: Table S1. List of differentially expressed genes in the pairwise analysis of CD141+ DDCs/CD1c+ DDCs, related to Figure 2 [file mmc2.xlsx]

## Sheet: Sheet1
Table S1. Differentially expressed genes between CD141+ DDCs/CD1c+ DDCs (Related to Figure 2)
Gene Name	Fold Change	P-value
KIR2DL4	2.97	1e-05
GIMAP8	1.52	2e-05
SH3RF1	1.9	4e-05
PEA15	1.64	5e-05
HMG20B	19.2	5e-05
KCNK13	8.09	8e-05
DUSP11	15.1	9e-05
CAPN1	34.7	0.00012
DHTKD1	14.6	0.00013
GBP1	1.72	0.00014
RPS3	3.28	0.00015
STARD13	1.65	0.00018
INTS3	6.95	0.00019
DRAM1	2.47	0.00021
DOK3	6.08	0.0003
BTBD11	3.49	0.00032
CEACAM1	2.1	0.00033
MS4A4A	6.03	0.00035
DYRK3	2.65	0.00038
FGD4	1.58	0.0004
SERPINB2	1.56	0.00045
TAGAP	2.43	0.00048
HAS1	2.28	0.0005
MGEA5	1.77	0.0005
KIAA1009	1.52	0.0005
FXYD5	1.54	0.00061
ASGR2	1.95	0.00063
LAIR2	1.75	0.00066
TNFSF10	4.53	0.00066
DOC2B	2.5	0.00068
JAKMIP2	4.35	0.00071
C19orf73	4.01	0.00079
CASP5	5.22	0.00084
CD1C	1.91	0.00089
C14orf45	3.3	0.00091
GPX4	1.9	0.00091
ITGB6	2.95	0.00094
TLR2	2.68	0.001
BEX1	3.13	0.00105
TNIP3	2.47	0.00106
ASMTL	1.75	0.00119
C7orf58	1.53	0.00121
PFKL	7.48	0.00131
TFPI	10.1	0.00145
ANXA10	1.82	0.00149
LILRA5	1.76	0.0015
ACAD11	15.5	0.00153
COL29A1	2.18	0.0016
GPR177	1.57	0.00164
RPL27	1.91	0.00167
LTBR	2.05	0.00179
ARHGAP24	1.69	0.0018
C2orf18	1.75	0.00181
FBXL5	5.5	0.0023
FAM188B	2.2	0.00245
TH	2.51	0.0025
CYTH1	7.85	0.0029
TFAP2C	3.19	0.00301
NCKAP5	1.56	0.0031
DHRS9	2.41	0.00314
LOC731314	1.62	0.00316
IQCD	5.35	0.00321
RCN3	1.66	0.00325
IL16	2.33	0.00325
GALNTL4	1.68	0.00332
KIF17	4.36	0.00347
MIRLET7F2	1.89	0.0035
LTB4R2	2.91	0.0036
PMFBP1	3.48	0.00362
VWA5A	1.57	0.00367
C1QB	2.32	0.00374
MAPRE3	2.52	0.00378
RPL12	2.23	0.00383
SEPP1	2.13	0.0041
C17orf55	1.89	0.00416
FCGR1A	2.98	0.00425
WNT5A	3.69	0.00433
F2RL1	2.27	0.00433
COL22A1	2.97	0.00436
LRRC6	3.59	0.00438
OSTF1	11.1	0.00444
PPIL1	1.69	0.00453
CRYBB1	3.75	0.00457
RCVRN	2.15	0.00463
GPR77	1.54	0.00475
FLJ42627	1.58	0.00487
KITLG	1.57	0.00488
CIT	1.82	0.00504
DLL1	1.55	0.00507
LOC440354	2.05	0.00515
SIAH1	1.52	0.00517
CLEC4GP1	2.79	0.00522
KIF23	7.41	0.00525
GPR82	2.03	0.00527
CCDC103	1.93	0.00529
TTC19	8.57	0.00557
LRRC31	6.91	0.00579
AGTRAP	1.82	0.00613
KIR2DL5A	2.66	0.00615
C4orf47	2.55	0.00629
KLK1	2.01	0.00632
KCNJ2	2.53	0.00636
MGC12965	2.5	0.00639
C11orf92	1.6	0.00647
LCLAT1	1.92	0.00662
SLC25A42	1.7	0.00668
S1PR3	4.86	0.00675
C9orf169	1.51	0.00684
TBKBP1	2.21	0.00702
MLKL	1.68	0.00764
FAM174B	3.18	0.00772
PLIN	2.28	0.00779
MYO1G	2.1	0.00792
AGPAT5	1.82	0.00797
LOXL3	1.54	0.008
RGS14	2.4	0.00817
YWHAQ	1.81	0.00818
LYN	5.78	0.00854
CMTM2	2.28	0.00863
THBS1	1.56	0.0087
UGDH	12.8	0.00873
ZNF70	3.22	0.00886
DBN1	3.1	0.00901
DMRT1	1.53	0.00909
PVALB	2.22	0.00911
DIP2C	2.3	0.0092
UCN2	3.04	0.00933
ATXN7L1	3.58	0.00952
FPR2	2.17	0.00997
ZNF766	2.22	0.01
RPS28	1.94	0.0101
CCL7	4.29	0.0103
ADCK1	1.61	0.0107
IL1RAP	1.54	0.0109
FCGR2B	1.55	0.011
CST6	2.47	0.0111
SH3GL2	1.99	0.0112
MYO10	1.51	0.0112
TRIM16L	2	0.0112
DMXL2	1.53	0.0114
NCRNA00094	1.59	0.0115
CCL23	2.08	0.0116
GNL3	4.88	0.0116
WIBG	1.61	0.0118
CHN2	1.52	0.0119
CD300A	2.25	0.0119
MFSD2	3.64	0.012
COX11	2.81	0.012
PAGE1	2.03	0.0121
CDCA3	4.77	0.0125
MAP7	1.77	0.0126
C4orf27	3.23	0.0126
TMEM117	1.89	0.0128
SNHG8	3.32	0.0128
CCNB3	2.03	0.0132
CLEC7A	3.81	0.0132
OLFML2B	2.37	0.0134
CTDSPL	1.79	0.0134
RPL5	2.9	0.0137
CES1	2.1	0.0138
NEU4	1.77	0.0139
KCTD6	5.63	0.014
ACPP	2.19	0.0143
TSPAN4	9.66	0.0143
LOC729264	1.7	0.0143
C19orf28	6.47	0.0145
RAB17	3.23	0.0145
C1orf14	2.14	0.0145
TLR4	3.1	0.0146
SHROOM3	1.75	0.0147
DNER	2.94	0.0147
FAM129B	14.3	0.0148
MOCS2	1.54	0.0148
SLC2A14	2.18	0.015
HSD3B7	1.63	0.0152
PLEKHF1	1.57	0.0153
HSPB8	2.05	0.0153
SLC8A1	2.15	0.0154
SIGLEC12	1.56	0.0155
ACOT11	1.55	0.0156
TUBB4	1.92	0.0157
MOCS3	2.29	0.0158
KRT75	1.61	0.0158
STEAP2	2.02	0.0159
M160	1.58	0.0159
SERPINA7	1.66	0.0161
C10orf90	2.42	0.0162
IGSF6	1.72	0.0162
CCDC46	2.25	0.0163
PROS1	1.88	0.0163
CACNA2D3	4.53	0.0166
ZNF583	1.67	0.0169
FCGR2C	3.63	0.0171
TNFRSF6B	1.57	0.0171
PPAPDC3	4.06	0.0172
MT1H	2.32	0.0172
MGC42367	5.56	0.0174
GAPT	2.36	0.0175
C14orf85	3.05	0.0175
ALDH3A1	1.54	0.0176
ERP27	3.5	0.0176
CIDEB	3.24	0.0176
MAPK13	2.02	0.0178
TMEM204	2.29	0.0178
MMP14	1.84	0.018
GAGE12C	1.84	0.018
TMBIM6	8.54	0.018
RBP7	1.57	0.0181
SIGLEC11	2.56	0.0182
DAPP1	12.3	0.0185
ZNF233	2.16	0.0185
F13A1	1.83	0.0185
LETM2	1.57	0.0186
SRPX	2.54	0.0186
SHOX	1.59	0.0186
SLC35B4	2.25	0.0191
TMEM37	2.2	0.0191
IL19	2.76	0.0194
ERCC-00003	2.15	0.0195
PKD2L1	1.76	0.0195
ACER1	1.67	0.0196
PLA2G4F	2.23	0.0198
PPM1D	9.74	0.02
EGLN3	3.05	0.02
MOSC1	2.36	0.0201
KCTD14	1.72	0.0203
LRP1	2.14	0.0204
SLC43A2	2.55	0.0205
RPL4	1.83	0.0207
OR2B3P	1.82	0.0208
CYP4A22	2.53	0.021
PXDNL	2.14	0.0214
MIR643	1.5	0.0214
ESX1	2.12	0.0215
SLITRK4	1.58	0.0216
KTELC1	7.33	0.0222
MIR210	1.56	0.0224
PPIC	3.47	0.0226
TLE6	1.69	0.0226
P2RY2	2.31	0.0227
POLR2L	1.52	0.0227
KCNE3	2.33	0.0229
FKBP6	2.45	0.0229
CD300LB	3.87	0.0237
ARR3	1.52	0.0239
MGAT4A	1.55	0.0241
BST1	4.88	0.0241
PTPRZ1	1.64	0.0241
GHRH	1.91	0.0242
LAYN	2.51	0.0242
CLEC4D	1.68	0.0243
PDLIM4	3.07	0.0243
LOC81691	1.6	0.0244
MIR376A2	1.72	0.0246
INSM1	8.12	0.0246
ZFP3	1.64	0.0247
AMN1	1.72	0.0247
PRRG1	2.94	0.0248
APOB48R	3.97	0.0249
ERV3	2.21	0.0252
MIR1250	1.74	0.0255
CYP4V2	1.57	0.0258
C9orf11	3.79	0.0259
KIR3DL1	2.44	0.0259
PRKCH	4.29	0.026
LTC4S	1.7	0.0262
MCTP1	1.86	0.0263
LRRC45	1.77	0.0266
SMAGP	1.52	0.0269
SLC2A6	2.2	0.0271
HS3ST2	2.42	0.0271
CYP2R1	1.98	0.0272
SLC25A6	8	0.0272
RAGE	1.55	0.0272
IGSF21	2.11	0.0272
MRLC2	2.41	0.0273
RABGAP1L	3.1	0.0274
TWIST1	1.62	0.0278
TFCP2L1	2.22	0.0282
MRPL41	1.65	0.0283
KIR3DL2	2.15	0.0283
C19orf35	1.83	0.0286
CMTM1	2.12	0.0293
KIAA1920	2.44	0.0296
BHLHB3	1.79	0.0298
SLC25A28	5.86	0.0299
AP1G2	5.15	0.0302
DNAH17	1.85	0.0303
ARHGAP9	5.55	0.0306
LRRC42	5.49	0.0308
KIAA0367	3.52	0.031
STXBP2	2.51	0.031
C4orf21	2.05	0.0311
CAMK2D	2.32	0.0314
C16orf30	1.61	0.0316
RPGRIP1L	1.67	0.0319
CYTSB	4	0.0322
MIRLET7I	2.4	0.0323
MYO1D	2.07	0.0325
TMEM184B	5.3	0.0328
NTSR1	3.02	0.0332
ZNF300	2	0.0332
OR7D2	3.43	0.0332
C2CD3	1.86	0.0335
MAN1C1	2.14	0.0335
MIA	4.56	0.0336
TRAF4	1.78	0.0336
TBCA	26.3	0.0337
UBXN8	1.55	0.0337
FAM127C	1.62	0.0342
TAS2R1	1.72	0.0343
OR51E1	1.74	0.0345
RAB9A	2.39	0.0345
OR2A5	1.6	0.0345
OR4F21	1.77	0.0346
EIF2AK2	3.32	0.0348
GGN	2.53	0.0351
NRG1	1.75	0.0353
MIR2115	2	0.0353
CDS1	4.06	0.0356
KCNF1	1.62	0.0357
MAF	1.57	0.0359
APOB	1.9	0.0359
ELA1	2.97	0.0361
TAP1	10.6	0.0361
ZMYM6	1.69	0.0362
GALNT6	1.76	0.0367
DDX50	18.1	0.0369
RAB6A	6.99	0.0369
SNRP70	1.6	0.0369
MYO7A	2.76	0.0371
FARSB	2.03	0.0371
DNAH8	1.52	0.0372
WDFY4	1.57	0.0374
MTMR6	1.74	0.0377
C1orf227	2.06	0.0379
TNFAIP8L2	2.92	0.038
TAS1R3	1.69	0.0382
MEFV	1.58	0.0387
FLJ36070	1.63	0.0387
GABBR1	6.87	0.0388
C20orf160	3.87	0.039
EFCAB3	1.89	0.0391
METTL8	1.92	0.0392
KHDRBS3	1.75	0.0393
ELOVL3	1.82	0.0394
PRAM1	2.96	0.0395
XRCC4	1.71	0.0404
NKD1	2.47	0.0407
FUT8	1.55	0.0407
ACAA2	5.77	0.0408
NOC3L	6.95	0.0409
GPR175	3.72	0.0411
MOGAT1	2.02	0.0412
CD163L1	2.69	0.0413
RGS1	1.69	0.0421
BHLHB9	1.95	0.0425
TMEM65	1.54	0.0425
ZNF540	2.49	0.0427
PNPLA1	2.17	0.0428
GRK4	1.73	0.043
CATSPER1	3	0.0431
IQCK	1.99	0.0434
SPACA4	1.94	0.0435
ZFP106	2.13	0.0436
LMBRD2	1.61	0.0436
RPS14	1.78	0.0437
B3GNT6	2.37	0.0438
KANK2	1.58	0.0438
CDKN3	1.97	0.0448
REP15	1.75	0.0449
C12orf59	1.83	0.045
SLC3A2	2.26	0.045
TAOK1	1.75	0.0453
MYRIP	1.79	0.0454
KYNU	12.7	0.0456
KRTAP5-2	2.36	0.0457
KCND2	1.61	0.0458
LOC284757	2.38	0.0459
MYC	2.64	0.046
KLHL6	1.51	0.0463
CD36	1.57	0.0463
GPR34	3.12	0.0464
SNORD5	2	0.0464
CCRL2	1.57	0.0472
AHNAK2	1.99	0.0478
HKDC1	1.6	0.0478
PCDHB3	1.51	0.0478
KIFC3	1.81	0.0478
FRG2C	1.59	0.0486
AOX1	2.39	0.049
CRYGS	1.56	0.0491
TNIK	6.07	0.0492
ADORA2B	2.53	0.0492
BLK	2.32	0.0498
MBNL3	1.8	0.0499
C10orf137	-69	4e-05
UPK2	-3.51	7e-05
ARAP1	-2.36	0.00013
LIPG	-2.96	0.00031
ACO2	-9.84	0.00059
GRIN1	-2.38	0.0007
VPS45	-2.04	0.00073
TNFRSF25	-1.69	0.00092
CDX2	-1.63	0.00107
SPIB	-1.56	0.0011
FAM20B	-8.8	0.00115
C11orf41	-2.29	0.00119
HNRPDL	-1.69	0.00129
XAF1	-1.63	0.00142
MGC19604	-2.88	0.00143
ECE1	-2.88	0.00151
RPL26L1	-7.13	0.00156
C8G	-1.52	0.0016
ENOX1	-1.64	0.00161
GFI1	-1.53	0.00176
CNTN6	-1.74	0.00178
MIR1252	-1.77	0.00194
SLAIN1	-1.52	0.00196
OTOA	-1.78	0.00219
CACNA2D4	-5.39	0.00223
GPR31	-1.66	0.00253
EFNB2	-3.86	0.00256
OR51V1	-2.02	0.00265
INPP5J	-1.57	0.00266
BAALC	-1.51	0.00268
CPNE4	-4.9	0.0027
TRAM1	-1.85	0.00292
C7orf40	-1.59	0.00293
TMPRSS2	-2.5	0.00321
LOC729399	-1.59	0.00346
PDGFRA	-1.91	0.00374
B3GAT2	-2.44	0.0039
ALS2CL	-1.62	0.00392
ROBO1	-1.62	0.00398
SEZ6L	-3.13	0.00399
CD3D	-2.98	0.00407
CAPN11	-1.6	0.00443
STX19	-1.55	0.00475
MIR18B	-1.6	0.00485
GPR157	-2.83	0.00486
MOXD1	-2.17	0.005
KIAA1377	-1.61	0.00504
ST8SIA1	-1.88	0.00506
SMTNL2	-1.74	0.00521
MCF2L	-1.75	0.00536
DST	-1.59	0.0054
TEX101	-2.53	0.00544
CARD16	-1.63	0.0055
FBXL8	-2.02	0.00561
C14orf53	-1.83	0.00589
SOHLH1	-1.57	0.00591
NDUFV1	-1.6	0.00597
RGL2	-21	0.00622
VCAM1	-1.79	0.00624
C2orf88	-1.76	0.00641
FAM55D	-1.55	0.00706
HBEGF	-4.82	0.00709
AZI2	-5.44	0.00721
PBOV1	-1.52	0.00768
FOXM1	-1.61	0.00769
KLF5	-2.14	0.00782
TMEM200A	-1.61	0.00839
ACHE	-1.69	0.00848
SYNGR3	-2.68	0.00859
LRRC20	-1.66	0.00887
KANK3	-1.58	0.00913
LOC729384	-1.65	0.00919
GPR135	-1.67	0.00924
TMBIM4	-4.28	0.00936
LOC100133991	-2.64	0.00953
THSD1	-1.77	0.00977
ABCB7	-2.39	0.00991
RUTBC2	-1.63	0.00997
BAIAP2L1	-5.03	0.0101
ATP11A	-1.53	0.0102
FAM181A	-2.38	0.0105
ANKFY1	-2.63	0.0107
RRN3	-4.7	0.0107
REEP2	-2.11	0.0107
ZEB1	-3.47	0.0108
MUC21	-1.9	0.0109
RAB15	-3.19	0.011
SYTL1	-2.53	0.0111
SNORA17	-1.67	0.0113
VASH2	-2.62	0.0115
SNORD2	-2	0.0116
TMEM194A	-1.55	0.012
ARL1	-6.83	0.012
OR5K3	-1.63	0.0121
CXCR3	-1.57	0.0121
ALKBH5	-22.1	0.0122
MIR1255A	-2.22	0.0123
LY75	-1.61	0.0124
PDGFA	-1.56	0.0124
FOXD4L2	-2.45	0.0132
MIR30D	-1.82	0.0133
PHLDA3	-2.58	0.0135
MIR199A1	-1.55	0.0137
SPNS3	-1.54	0.0138
C10orf99	-1.59	0.0139
PNMT	-1.66	0.014
DNMT1	-2.03	0.0142
YBX1	-4.06	0.0144
TC2N	-2.75	0.0145
POU5F2	-1.83	0.0146
NES	-1.7	0.0148
AMPD1	-1.78	0.0149
NPTX2	-1.67	0.0151
TTC26	-1.6	0.0152
GRTP1	-1.76	0.0154
NT5M	-2.3	0.0155
HERC2	-1.75	0.0158
ASIP	-2.33	0.0158
ANGPTL5	-1.76	0.0159
RBMY1J	-2.25	0.0161
TAS2R13	-2.18	0.0161
KIF18B	-1.57	0.0163
ONECUT2	-2.93	0.0164
MIR1258	-1.79	0.0165
IFNA14	-2.6	0.0165
TMCC2	-1.82	0.0167
CAPN13	-2.79	0.0168
FNDC1	-1.79	0.0168
SFRS7	-3.69	0.0168
MYH11	-3.62	0.0169
C1orf187	-4.14	0.0171
HLA-DPB2	-1.68	0.0172
ATP8A1	-1.55	0.0173
MYO3A	-2.16	0.0175
DUSP22	-2.88	0.0178
ACSF2	-2.55	0.0178
NUP210L	-1.92	0.018
CTSB	-1.74	0.0181
MIR412	-1.56	0.0182
MIR1298	-1.87	0.0183
SSX4	-1.81	0.0183
DLEU2L	-1.93	0.0185
UNC93A	-2.88	0.0191
RNF38	-4.17	0.0192
TTTY18	-1.66	0.0193
C16orf10	-1.52	0.0194
LOC730101	-1.68	0.0195
LRRC61	-1.87	0.0196
ITGA3	-1.56	0.0196
AQP7	-1.72	0.0196
TET1	-1.61	0.0197
OR6C76	-2.47	0.0198
TESK1	-2.3	0.0201
TTTY21	-1.85	0.0204
C3orf32	-2.56	0.0206
RAB40B	-1.5	0.0206
HES1	-1.52	0.0212
CAMK1G	-1.84	0.0212
PODXL2	-1.54	0.0213
NCAPG	-1.86	0.0215
C6orf192	-1.53	0.0218
C2orf39	-2.03	0.0218
DBNDD2	-1.67	0.0218
C6orf154	-2.29	0.022
PRODH	-3.26	0.0224
SYCP1	-1.58	0.0228
MIR320B2	-2.21	0.0231
OR5T3	-1.59	0.0236
OR2L1P	-1.71	0.0236
HSH2D	-2.52	0.0237
CENTD1	-2.44	0.0237
ETNK2	-1.74	0.0238
CDT1	-4.18	0.0239
MIRLET7E	-1.67	0.0239
AKTIP	-2.4	0.024
STRBP	-1.64	0.0241
NXN	-2.09	0.0241
ALS2	-2.33	0.0245
MB	-1.57	0.0248
ATP6V1B2	-2.59	0.0254
COPZ1	-4.22	0.0254
CGN	-2.23	0.0255
FAM19A1	-2.25	0.0255
AFAP1L2	-1.63	0.0258
OPTN	-1.55	0.026
KLF12	-1.73	0.026
MIR129-1	-1.9	0.0264
RASGRP1	-1.99	0.0265
CANT1	-3.27	0.0267
NINJ1	-1.98	0.0271
CXorf22	-1.9	0.0275
MRC2	-1.51	0.0275
MIR510	-2.06	0.0278
FOXD4L3	-1.65	0.0281
ANGPTL1	-1.67	0.0281
FLJ13305	-3.07	0.0281
CCDC158	-2.01	0.0285
TCF2	-1.76	0.0286
TNFRSF11B	-3.06	0.0287
PLCXD3	-2.35	0.0287
LOC154822	-1.66	0.0289
ZDHHC15	-2.16	0.0291
SNORD78	-1.87	0.0292
CHDH	-1.72	0.0293
RARRES2	-1.99	0.0298
PLK2	-1.55	0.0298
RRAD	-1.75	0.0301
ERCC-00138	-1.97	0.0303
DDEF2	-3.24	0.0304
FLJ33360	-2.56	0.0304
FAM9C	-1.51	0.0305
ZNF512	-5.93	0.0309
MIR769	-1.64	0.0311
MAP9	-2.42	0.0313
OSBPL6	-1.87	0.0315
MMS19L	-1.96	0.032
CHRM3	-2.14	0.0321
KIAA1324L	-2.21	0.0322
ETV3L	-3.25	0.0323
ERCC-00041	-1.61	0.033
TSPAN13	-1.96	0.0331
FLJ43390	-1.96	0.0333
C1orf21	-2.97	0.0335
MIR135A2	-1.65	0.0335
FAM92A3	-2.6	0.0338
FOXA3	-2.77	0.0338
HAPLN3	-2.93	0.0342
IFI35	-4.96	0.0342
TRIM2	-2.2	0.0343
OR8G1	-1.53	0.0343
PPP4R4	-1.8	0.0346
NRG2	-2.67	0.0347
TFE3	-1.69	0.0348
OCM	-1.78	0.0352
ENTHD1	-1.62	0.0352
GH1	-1.75	0.0352
C21orf56	-1.64	0.0353
FAM65B	-1.59	0.0353
DNAH11	-2.05	0.0354
RNF34	-2.91	0.0355
LOC392395	-1.72	0.0356
SLC16A1	-1.79	0.0356
C10orf107	-1.7	0.0357
40400	-1.9	0.036
ERCC-00095	-1.62	0.0361
TMEM136	-3.27	0.0364
LOC151121	-2.02	0.0364
MIR192	-1.97	0.0366
RTKN2	-2.27	0.0367
PTPRK	-1.89	0.0368
VCX-C	-1.73	0.037
KIFC1	-1.55	0.0372
ESPNL	-1.7	0.0376
UBE2N	-16.5	0.0379
ADAM21P	-1.77	0.0379
PROC	-1.84	0.038
FXYD4	-2.45	0.0382
GPR17	-1.51	0.0382
MT1M	-1.58	0.0384
NR2F1	-1.58	0.0386
CEPT1	-1.62	0.0387
SNORD76	-1.62	0.0389
NICN1	-3.04	0.039
REXO1L1	-1.94	0.0392
MKRN1	-5.27	0.0392
TTLL9	-1.54	0.0393
RHOXF1	-3.03	0.0394
NPC1L1	-1.6	0.0399
SLCO5A1	-1.58	0.0402
CLEC4C	-1.76	0.0405
ZNF662	-2.25	0.0407
ATP5EP2	-4.36	0.0408
CES2	-16	0.0409
EMP2	-1.51	0.041
SNTG2	-2.79	0.041
FAM153A	-2.21	0.0412
C1orf135	-2.9	0.0415
EBF1	-3.35	0.0419
PLD2	-4.75	0.0425
C20orf144	-1.8	0.0426
PLG	-2.01	0.0427
EYA4	-1.56	0.0432
FOSL2	-3.51	0.0434
C1orf61	-1.66	0.0435
PTPN20A	-1.68	0.0438
FLJ40296	-1.52	0.0439
OLFM4	-2.07	0.044
ZNF620	-1.58	0.0443
SNORD90	-1.92	0.0445
DEPDC1	-1.5	0.045
MAP3K13	-1.66	0.0451
C20orf24	-5	0.0452
SEMA5B	-2.06	0.0454
C1orf57	-2.86	0.0457
CLDN1	-2.4	0.0457
MIR1180	-2.21	0.0461
NEGR1	-1.74	0.0464
C6orf126	-2.74	0.0464
TNNI1	-1.88	0.0466
LRRC36	-2.36	0.0466
CD5	-3.58	0.047
SEMA6B	-7.68	0.0474
UBASH3A	-1.8	0.0475
RGS9	-3.91	0.0476
SNORA65	-1.59	0.0477
NRTN	-2.37	0.0478
DNAJA4	-5.42	0.0479
SH3BP1	-5.73	0.048
JMJD1A	-5.36	0.048
IL1B	-3.06	0.0484
NFXL1	-2.29	0.0489
C4orf14	-1.81	0.0494
