# Supplementary material for: Human skin CD141+ dendritic cells regulate cutaneous immunity via the neuropeptide urocortin 2
Source: iScience. 2023 Sep 26;26(10):108029. doi: 10.1016/j.isci.2023.108029 (PMC10583083; doi:10.1016/j.isci.2023.108029)
Supplement: Table S2. List of differentially expressed genes in the pairwise analysis of CD141hi VitD3 moDCs/moDCs, related to Figure 2 [file mmc3.xlsx]

## Sheet: Sheet1
Table S2. Differentially expressed genes between CD141hi VitD3 moDCs/moDCs (Related to Figure 2)
Gene Name	Fold Change	P-value
B3GALT6	-21.38	7e-05
PARVB	24.67	0.00025
S1PR1	-2.06	0.00033
INDO	4.43	0.00057
PODNL1	-1.77	0.00057
ALDH1A3	2.99	0.00076
FNDC1	1.58	0.00076
TMEM136	-3.49	0.00081
GPRIN2	-1.52	0.00087
NFATC2	1.53	0.00101
FSCN1	1.92	0.00125
TNFRSF11B	-2.76	0.00141
KHDRBS2	1.51	0.00158
ZNF645	-1.65	0.00163
SLCO5A1	2.52	0.00258
ACCN2	-2.24	0.00263
GUCA2B	1.65	0.00265
SSBP4	-20.24	0.00278
SLC16A9	2.4	0.00284
ANXA3	1.56	0.00304
EDA2R	1.52	0.00311
NIPSNAP3B	-2.29	0.00325
LOR	2.72	0.00393
TMEM134	2.16	0.00397
MIR217	-1.6	0.0044
NCRNA00158	1.68	0.00459
IDO1	1.74	0.00465
LSM7	-15.35	0.00475
TUBA8	-1.54	0.00486
GYS2	-1.83	0.00502
LBXCOR1	1.88	0.00518
ANXA8	-1.8	0.00596
OTOP1	-2.34	0.00603
DNAI1	1.72	0.00609
VPREB1	2.46	0.00617
PSCA	-1.65	0.0066
OR10G4	-3.02	0.00692
DPYSL4	2.35	0.00701
TRIM2	-1.82	0.00757
PCDHGA7	-1.53	0.00772
SLC23A3	-2.48	0.00874
LOC126536	-2.26	0.00912
CCR4	1.57	0.00927
FLJ32569	1.94	0.00961
UCN2	3.39	0.00964
C15orf51	-2.01	0.00981
KIAA1529	2.98	0.00997
OR2C1	1.82	0.0101
KRTAP8-1	1.99	0.01013
MED12L	-1.87	0.01071
SLC32A1	-1.55	0.01073
ZNF233	-1.99	0.01084
COL4A5	1.59	0.01119
PSPN	2.36	0.01121
ZACN	-1.65	0.01144
IL13	-1.69	0.01155
PVALB	-1.88	0.0116
CATSPERB	3.19	0.01191
IL32	-1.62	0.012
MIR30D	-1.67	0.01219
DSG2	1.99	0.01286
MIR93	-1.8	0.01301
ADH1C	1.56	0.01317
STH	1.52	0.01324
MALL	2.54	0.01395
ZNF107	-1.77	0.0143
TATDN3	5.28	0.01444
OLFML2A	1.64	0.01451
KRT36	1.68	0.01558
HSD3B1	-1.6	0.01598
FLT3	-1.67	0.01607
MIR613	-1.8	0.0163
TAT	1.59	0.01644
PRAMEF6	1.96	0.01648
SNORA56	-1.57	0.01653
C2CD3	1.71	0.01666
EIF4G1	-3.85	0.0169
AMPD1	-2.34	0.01701
FGF9	1.55	0.01822
ARMC4	-2.42	0.01866
LIPG	2	0.0187
C19orf6	3.39	0.01887
C3orf33	-1.54	0.01897
DNASE1L2	-1.97	0.01897
SNORD45B	2.1	0.01903
MAML3	-1.58	0.01905
TKTL2	-3.45	0.01907
RAB12	-1.66	0.01918
TLL2	-1.75	0.01963
BCAS1	1.54	0.01968
TXLNB	1.57	0.01991
C19orf35	-1.85	0.02
GDF7	1.54	0.02045
SAMD5	1.71	0.02048
EBI3	-1.52	0.02069
FAM23A	-1.82	0.02102
ZSCAN23	1.82	0.02103
ACRV1	1.87	0.02138
ABCC8	1.88	0.02139
PPFIA1	-3.61	0.02158
WFIKKN1	1.62	0.02204
MRGPRX1	2.38	0.02221
AP2S1	6.43	0.02274
KIF2A	2.25	0.02275
HBG1	1.77	0.02295
GIT1	12	0.02332
SLIT3	-1.63	0.02352
KDR	1.87	0.02368
CST2	1.88	0.02411
IGSF3	1.71	0.02415
IQCF2	2.34	0.02428
C10orf33	-2.17	0.02483
C2CD4D	-1.52	0.0252
S100A1	1.67	0.02585
TCTE1	2.36	0.02611
CIB3	1.9	0.02632
ZNF132	1.69	0.0268
HMGCS2	1.74	0.02714
CYCSP52	-1.52	0.02732
C20orf166	1.7	0.02735
INSM2	3.64	0.02837
ST8SIA1	1.6	0.0284
MRPS23	6.25	0.02852
IL1F5	-1.57	0.02883
FMR1NB	2.13	0.0291
LCN6	1.7	0.0292
PTX3	-2.68	0.0294
BTG1	12.72	0.02954
GLB1L2	-2.01	0.02972
RPL36A	1.66	0.0298
TCHHL1	-2.48	0.02991
HSH2D	2.43	0.03003
ZNF280A	-1.67	0.03003
C19orf55	2.18	0.03021
MAL	-1.8	0.03028
RNF44	-4.93	0.03035
ABTB2	-1.59	0.03075
HNRNPH2	-4.68	0.03078
PDX1	2.03	0.03106
PRR23A	1.5	0.03106
MIR503	-1.7	0.03161
CXorf57	2.56	0.03175
JPH1	-2.34	0.03178
CASC4	-1.76	0.03242
TMEM121	1.55	0.03272
OPTC	2.14	0.03282
HOXB7	2.43	0.03286
CPNE4	3.02	0.03294
SIGLEC1	-1.58	0.03297
OR52I2	2.12	0.03303
C18orf34	1.63	0.03345
UBD	-1.7	0.03373
C13orf35	-2.24	0.03408
TMEM194A	-5.73	0.03417
TNRC15	7.2	0.03439
SIGLEC16	-1.67	0.03442
C20orf195	1.59	0.03454
LOC126075	-2.02	0.03504
NPC1	-8.71	0.03525
C15orf42	-1.62	0.03554
HOXA7	1.97	0.03561
GDI1	8.62	0.03569
ALDH3A1	-1.56	0.03579
DEFB135	-1.81	0.03601
MIR548B	-1.56	0.03615
C16orf10	1.86	0.03629
LOC164380	-2.12	0.03685
RNU2-1	-1.56	0.03745
DARC	1.75	0.03757
OSR2	-1.51	0.03767
MAT1A	-4.11	0.03767
LAD1	-1.53	0.03811
SF3A2	-4.94	0.03833
PAGE4	2.02	0.03838
KCNG4	1.74	0.03852
CPA3	-1.54	0.03856
ZNF321	-1.68	0.03863
MIR548L	-1.69	0.03873
E2F2	-1.7	0.03884
GPR88	-3.59	0.0392
OR2G6	-2.22	0.03982
MPL	2.24	0.04004
SEMA6A	-2.72	0.04026
POTED	2.31	0.04059
IL7R	1.69	0.04098
AURKB	-2.72	0.04119
OR8B3	-1.81	0.04122
EIF3K	20.59	0.04138
SLC25A36	4.2	0.04183
C15orf55	1.54	0.042
SLC5A4	2.02	0.042
MIR455	-1.66	0.04245
C10orf90	2.33	0.04307
PVRL3	-1.56	0.04322
SNORA16B	1.64	0.04326
IL12A	2.59	0.04332
NRN1L	1.74	0.04345
TSEN2	5.01	0.04346
DEFA6	-1.56	0.0435
TAF7L	-1.76	0.04376
SERPINB3	1.59	0.04387
HDC	1.75	0.04392
MT1B	-1.89	0.04415
TMEM40	-1.79	0.04418
OR52H1	-1.7	0.04421
ERCC-00035	-2.02	0.04421
EPHA7	-1.67	0.04423
MRPL54	4.52	0.04426
MIR381	-1.76	0.0444
C14orf147	-4.25	0.04455
EFHD2	3	0.04476
C2orf60	1.84	0.04512
KRTAP22-2	-1.52	0.04521
CYP2A7	-1.58	0.04536
FLJ41562	1.55	0.04541
C3orf20	-1.56	0.04558
ZC3H3	5.48	0.04588
EPYC	-1.6	0.04613
ANKRD34B	1.79	0.04619
DGKG	-1.75	0.04622
OR4D11	-1.62	0.04638
GPRIN1	1.74	0.0467
RNF150	2.25	0.04676
MGC42105	-1.83	0.04716
DEFA3	2.11	0.04751
CCDC78	1.54	0.04761
IQSEC3	1.77	0.04817
FAM120A	6.26	0.04829
MTO1	-6.94	0.04865
PBK	1.82	0.04875
CEACAM19	-2.11	0.04897
LOC283267	2.3	0.04911
ZNF878	1.63	0.04913
SOCS2	-3.08	0.04933
C16orf35	-6.43	0.04933
FOXD4L1	-1.84	0.04951
MPHOSPH10	-6.19	0.04966
APOBEC3H	-2.37	0.04976
MARCKSL1	-1.57	0.04978
C10orf11	-4.21	0.04984
PDE4C	-1.98	0.04997
